# Supplementary material for: Enhanced Cytotoxic Effect of Doxorubicin Conjugated to Glutathione-Stabilized Gold Nanoparticles in Canine Osteosarcoma—In Vitro Studies
Source: Molecules. 2021 Jun 8;26(12):3487. doi: 10.3390/molecules26123487 (PMC8227216; doi:10.3390/molecules26123487)
Supplement: Supplementary file 1 [file molecules-26-03487-s001.zip]

Archive with 3 entries (3 files):
- Supplementary materials  3 proof.pdf
- Supplementary materials 1 proof.pdf
- Supplementary materials 2 proof.pdf
